# Supplementary material for: Imaging Correlates between Headache and Breast Cancer: An [18F]FDG PET Study
Source: Cancers (Basel). 2023 Aug 17;15(16):4147. doi: 10.3390/cancers15164147 (PMC10453040; doi:10.3390/cancers15164147)
Supplement: Supplementary file 1 [file cancers-15-04147-s001.zip]

Archive with 1 entries (1 files):
- cancers-2481365-SI.pdf
